# Supplementary material for: Exploring a Novel Role of Glycerol Kinase 1 in Prostate Cancer PC-3 Cells
Source: Biomolecules. 2024 Aug 13;14(8):997. doi: 10.3390/biom14080997 (PMC11352368; doi:10.3390/biom14080997)
Supplement: Supplementary file 1 [file biomolecules-14-00997-s001.zip]

Archive with 3 entries (3 files):
- GK1b Clone DNA sequence_multiple alignment with reference gene_clustalw.dnaln
- Original images for Blots.zip
- Table S1.xlsx
