# Supplementary material for: Exploring a Novel Role of Glycerol Kinase 1 in Prostate Cancer PC-3 Cells
Source: Biomolecules. 2024 Aug 13;14(8):997. doi: 10.3390/biom14080997 (PMC11352368; doi:10.3390/biom14080997)
Supplement: Supplementary file 1 [file biomolecules-14-00997-s001.zip › Table S1.xlsx]

## Sheet: Table S1
Table S1
Organism	Gene name	Symbol	UniProt KB	Isoform	Subcellular location		Expression
					UniProt annotation	Gene Ontology (GO) - cellular component	Tissue specificity	Gene expression databases		Organism-specific databases
								Databases and remarks	Website Link	Databases and remarks	Website Link
Homo sapiens	Glycerol kinase	GK1	P32189	1-4 (or a-d)	Mitochondrion outer membrane; peripheral membrane protein	Mitochondrion, mitochondrial outer membrane	Highly expressed in the liver, kidney and testis. Isoform 2 and isoform 3 are expressed specifically in testis and fetal liver, but not in the adult liver.	Bgee_Expressed in jejunal mucosa and 163 other tissues	ENSG00000198814	HPA_Tissue enhanced (intestine, kidney, liver)	ENSG00000198814
					Cytoplasm: in sperm and fetal tissues, the majority of the enzyme is bound to mitochondria, but in adult tissue, such as liver found in the cytoplasm	Cytosol, extracellular exosome		ExpressionAtlas	P32189
								Genevisible	P32189
Homo sapiens	Glycerol kinase 2	GK2	Q14410		Mitochondrion outer membrane; single-pass type IV membrane protein	Mitochondrion, mitochondrial outer membrane	Publication: 1) Testis-specific (PubMed:33536340), 2) Expressed in the midpiece of spermatozoa (PubMed:28852571)	Bgee_Expressed in sperm and 35 other tisses	ENSG00000196475	HPA_Tissue enriched (testis)	ENSG00000196475
					Cytoplasm: in sperm the majority of the enzyme is bound to mitochondria	Extracellular exosome		ExpressionAtlas	Q14410
						Sperm midpiece, sperm mitochondrial sheath		Genevisible	Q14410
Homo sapiens	Glycerol kinase 3	GK3	Q14409		Mitochondrion outer membrane; peripheral membrane protein	Mitochondrion, mitochondrial outer membrane		Bgee_Expressed in left testis and 25 other tissues	ENSG00000229894	HPA_Tissue enriched (testis)	ENSG00000229894
					Cytoplasm
Homo sapiens	Glycerol kinase 5	GK5	Q6ZS86		No UniProt annotation available	Mitochondrion		Bgee_Expressed in ascending aorta and 163 other tissues	ENSG00000175066	HPA_Low tissue specificity	ENSG00000175066
								ExpressionAtlas	Q6ZS86
								Genevisible	Q6ZS86
This data was collected from UniProt “https://www.uniprot.org/ (accessed on 13 June 2024)” [15]. Their location was classified and arranged by UniProt annotation and gene ontology (GO) annotation. This table presented GK subtype’s subcellular location.
